# Supplementary material for: Retrospective Study on the Occurrence of Antibodies against Coxiella burnetii in Dogs from Central Italy
Source: Pathogens. 2020 Dec 20;9(12):1068. doi: 10.3390/pathogens9121068 (PMC7766669; doi:10.3390/pathogens9121068)
Supplement: Supplementary file 1 [file pathogens-09-01068-s001.zip]

Archive with 1 entries (1 files):
- pathogens-1030154-supplementary.xlsx
