# Supplementary material for: Retrospective Study on the Occurrence of Antibodies against Coxiella burnetii in Dogs from Central Italy
Source: Pathogens. 2020 Dec 20;9(12):1068. doi: 10.3390/pathogens9121068 (PMC7766669; doi:10.3390/pathogens9121068)
Supplement: Supplementary file 1 [file pathogens-09-01068-s001.zip › pathogens-1030154-supplementary.xlsx]

## Sheet: Foglio1
Dog (ID)	Gender	Age (years)	Attitude	Environment	Antibody titer
1	female	>1 - <5	companion	peri-urban/rural
2	female	<1	companion	peri-urban/rural
3	male	>5	companion	urban
4	female	>5	hunting	peri-urban/rural
5	female	>1 - <5	hunting	peri-urban/rural
6	female	>5	hunting	peri-urban/rural
7	male	>5	companion	peri-urban/rural
8	male	<1	companion	urban
9	male	>5	companion	urban
10	male	>1 - <5	companion	urban
11	male	>1 - <5	companion	urban
12	male	>5	companion	urban
13	female	>5	hunting	urban
14	male	>5	companion	peri-urban/rural
15	male	>1 - <5	companion	peri-urban/rural
16	male	>1 - <5	companion	urban
17	female	>5	companion	peri-urban/rural
18	male	>1 - <5	companion	urban
19	male	>5	companion	urban
20	male	>5	hunting	peri-urban/rural
21	male	>1 - <5	companion	urban
22	female	>5	companion	urban
23	female	>1 - <5	companion	peri-urban/rural
24	female	>5	companion	urban
25	female	>5	companion	urban
26	male	>5	companion	urban
27	male	>1 - <5	companion	urban	1:128
28	male	>5	companion	urban
29	male	>5	companion	peri-urban/rural
30	male	>5	hunting	peri-urban/rural
31	female	>5	companion	peri-urban/rural
32	male	<1	companion	urban
33	female	>1 - <5	companion	urban
34	female	>1 - <5	hunting	peri-urban/rural
35	female	>5	companion	peri-urban/rural
36	male	>1 - <5	companion	urbau
37	male	>5	companion	urban
38	male	>5	companion	urban	1:64
39	male	>5	companion	peri-urban/rural
40	male	>1 - <5	companion	urban
41	female	>1 - <5	hunting	peri-urban/rural
42	female	>5	companion	peri-urban/rural
43	male	>5	companion	urban
44	female	<1	companion	peri-urban/rural
45	male	>5	companion	urban
46	female	>5	companion	peri-urban/rural
47	male	>1 - <5	companion	urban
48	female	>5	companion	urban
49	female	>1 - <5	companion	peri-urban/rural
50	male	>1 - <5	companion	urban
51	male	>1 - <5	companion	urban
52	male	>5	companion	peri-urban/rural
53	male	>5	companion	peri-urban/rural
54	female	>5	companion	urban
55	female	>1 - <5	companion	urban
56	male	>5	companion	peri-urban/rural
57	male	<1	companion	urban
58	male	>5	companion	urban
59	female	>1 - <5	hunting	peri-urban/rural
60	male	>5	hunting	urban
61	female	>5	companion	urban
62	male	>5	companion	urban
63	male	<1	companion	peri-urban/rural
64	female	>1 - <5	companion	peri-urban/rural
65	male	>1 - <5	companion	urban	1:64
66	male	>5	companion	urban
67	male	>1 - <5	companion	peri-urban/rural
68	female	>1 - <5	companion	urban
69	female	>5	companion	peri-urban/rural
70	female	>5	companion	urban
71	female	>5	companion	urban	1:64
72	male	>1 - <5	companion	urban
73	male	>5	companion	urban
74	male	>1 - <5	hunting	peri-urban/rural
75	female	>5	companion	peri-urban/rural
76	male	>5	companion	urban
77	female	>5	companion	peri-urban/rural
78	male	>5	companion	urban	1:128
79	male	>5	companion	urban
80	male	>1 - <5	companion	urban
81	male	>5	companion	peri-urban/rural
82	female	>1 - <5	companion	urban
83	male	>1 - <5	hunting	peri-urban/rural
84	male	>5	hunting	peri-urban/rural
85	female	>5	companion	peri-urban/rural
86	male	>5	companion	urban
87	male	>1 - <5	hunting	peri-urban/rural
88	female	>1 - <5	companion	peri-urban/rural
89	male	>5	hunting	peri-urban/rural
90	female	>5	companion	urban
91	female	<1	companion	urban
92	male	>5	companion	urban
93	male	>1 - <5	companion	urban
94	female	>5	companion	peri-urban/rural
95	female	>1 - <5	companion	urban
96	female	>1 - <5	companion	urban
97	female	>5	companion	peri-urban/rural
98	male	<1	companion	urban
99	male	>5	companion	urban
100	female	>5	companion	urban	1/256
101	female	>1 - <5	companion	peri-urban/rural
102	male	>5	companion	urban
103	male	>1 - <5	companion	peri-urban/rural
104	male	>5	companion	peri-urban/rural
105	male	<1	companion	urban
106	female	>5	hunting	urban
107	female	>1 - <5	companion	urban
108	male	>5	companion	urban
109	male	>1 - <5	companion	urban
110	male	>5	hunting	peri-urban/rural
111	female	>1 - <5	hunting	peri-urban/rural
112	male	>1 - <5	companion	urban
113	male	>5	companion	peri-urban/rural
114	female	<1	companion	urban
115	female	>5	companion	urban
116	female	>5	companion	urban
117	male	>1 - <5	companion	peri-urban/rural
118	male	>5	companion	urban
119	female	>1 - <5	companion	peri-urban/rural
120	male	>5	companion	urban
121	male	>5	companion	peri-urban/rural
122	female	>5	companion	peri-urban/rural
123	male	>1 - <5	companion	urban
124	male	>5	companion	urban
125	male	>1 - <5	hunting	urban
126	male	>5	companion	peri-urban/rural
127	male	>5	companion	peri-urban/rural
128	male	>5	companion	urban
129	female	>1 - <5	companion	peri-urban/rural	1:64
130	male	>5	companion	urban
131	male	<1	companion	urban
132	male	>5	hunting	peri-urban/rural
133	male	>5	companion	urban
134	male	>1 - <5	companion	peri-urban/rural
135	male	>5	companion	peri-urban/rural
136	female	>5	companion	urban
137	female	>5	hunting	urban
138	male	>1 - <5	companion	urban
139	male	>5	companion	urban
140	male	>5	companion	urban
141	male	>1 - <5	companion	urban
142	female	>5	companion	peri-urban/rural
143	female	>5	companion	urban
144	female	>5	companion	urban
145	male	>5	companion	urban	1.64
146	male	>5	companion	urban
147	male	>5	companion	urban
148	female	>5	hunting	peri-urban/rural
149	female	>5	companion	urban
150	female	<1	companion	peri-urban/rural
151	male	>5	hunting	peri-urban/rural
152	male	>5	companion	urban
153	male	>1 - <5	companion	urban
154	female	>5	companion	peri-urban/rural
155	female	>5	companion	urban
156	male	>5	hunting	urban
157	female	>5	hunting	peri-urban/rural
158	male	<1	companion	urban
159	female	>1 - <5	companion	peri-urban/rural
160	female	>1 - <5	companion	urban
161	female	>5	companion	urban
162	female	>5	companion	urban
163	female	>1 - <5	companion	urban
164	male	>5	companion	urban
165	male	>5	companion	peri-urban/rural
166	male	>5	companion	urban	1:64
167	male	>1 - <5	companion	urban
168	male	>5	companion	urban
169	female	>5	hunting	urban
170	male	>5	hunting	peri-urban/rural
171	female	>1 - <5	hunting	peri-urban/rural
172	male	>5	companion	peri-urban/rural
173	female	>5	companion	urban
174	female	>1 - <5	companion	urban
175	female	>5	companion	urban
176	female	>5	companion	peri-urban/rural
177	female	>5	companion	urban
178	male	<1	companion	urban
179	female	>5	companion	peri-urban/rural	1:128
180	male	>5	companion	urban
181	male	>1 - <5	companion	urban
182	male	>5	companion	urban
183	male	>5	companion	urban
184	male	>5	companion	urban
185	female	>5	hunting	peri-urban/rural
186	male	>5	companion	peri-urban/rural
187	female	>1 - <5	companion	urban
188	female	>5	companion	urban
189	male	>5	hunting	peri-urban/rural
190	male	>5	hunting	peri-urban/rural
191	female	>5	companion	urban
192	female	<1	companion	urban
193	female	>5	companion	peri-urban/rural
194	male	>1 - <5	companion	urban
195	female	>5	companion	urban
196	male	>5	companion	urban
197	female	>1 - <5	companion	urban
198	female	>5	companion	urban
199	male	>5	companion	peri-urban/rural
200	male	>5	companion	peri-urban/rural
201	female	>5	companion	peri-urban/rural	1:64
202	male	>1 - <5	companion	urban
203	male	>5	companion	urban
204	female	>5	companion	urban
205	male	>1 - <5	hunting	urban	1:128
206	male	>5	hunting	urban	1:64
207	female	>1 - <5	companion	urban
208	female	>5	companion	urban
209	female	>5	companion	peri-urban/rural
210	male	>1 - <5	companion	urban
211	male	>5	hunting	peri-urban/rural
212	female	>5	hunting	peri-urban/rural
213	female	>1 - <5	hunting	urban
214	male	>1 - <5	hunting	urban
215	male	>5	companion	urban
216	female	>5	companion	peri-urban/rural
217	male	>5	companion	peri-urban/rural
218	male	>5	companion	peri-urban/rural
219	female	>1 - <5	companion	peri-urban/rural
220	female	>5	companion	peri-urban/rural
221	female	>5	companion	peri-urban/rural
222	female	<1	companion	peri-urban/rural
223	male	>1 - <5	companion	peri-urban/rural	1:128
224	male	>5	companion	urban
225	female	>5	companion	urban
226	male	>5	hunting	peri-urban/rural
227	female	>1 - <5	hunting	peri-urban/rural
228	female	>5	companion	urban
229	male	>1 - <5	companion	urban
230	female	>5	companion	urban
231	female	>5	companion	peri-urban/rural
232	male	<1	companion	peri-urban/rural
233	male	>5	companion	urban
234	female	>5	hunting	peri-urban/rural	1:256
235	female	>5	hunting	peri-urban/rural	1:64
236	male	>5	hunting	peri-urban/rural	1:128
237	female	>5	companion	urban
238	male	>1 - <5	companion	urban	1:128
239	female	>5	companion	urban
240	female	>5	companion	urban
241	female	>5	hunting	peri-urban/rural
242	male	>1 - <5	companion	peri-urban/rural
243	male	>5	companion	urban
244	female	>1 - <5	companion	urban
245	female	>1 - <5	companion	peri-urban/rural
246	male	>5	companion	urban
247	female	>1 - <5	companion	urban
248	female	>1 - <5	companion	peri-urban/rural
249	male	>1 - <5	companion	urban
250	male	>1 - <5	companion	urban
251	male	>5	companion	urban
252	male	>5	companion	urban
253	male	>5	hunting	urban
254	male	>5	hunting	peri-urban/rural
255	female	>1 - <5	hunting	urban
256	female	>5	companion	urban
257	male	>5	companion	peri-urban/rural
258	male	>5	companion	peri-urban/rural
259	female	>1 - <5	companion	urban
260	female	>5	companion	urban
261	male	>5	companion	urban
262	female	>5	hunting	urban
263	male	>1 - <5	hunting	urban
264	female	>5	hunting	urban
265	male	>5	hunting	peri-urban/rural
266	female	>1 - <5	hunting	peri-urban/rural
267	female	>5	companion	peri-urban/rural
268	female	>5	companion	urban
269	female	>5	companion	urban
270	female	>1 - <5	companion	urban
271	female	>5	companion	urban
272	female	>1 - <5	companion	urban
273	female	>5	companion	urban
274	male	<1	companion	urban
275	male	>5	companion	urban
276	male	>5	companion	urban
277	male	>5	companion	urban	1:64
278	female	>5	companion	urban
279	male	>1 - <5	companion	urban
280	male	>1 - <5	companion	peri-urban/rural
281	female	>1 - <5	hunting	peri-urban/rural
282	female	>1 - <5	companion	peri-urban/rural
283	male	>5	companion	peri-urban/rural
284	male	>1 - <5	companion	peri-urban/rural
285	male	>5	hunting	peri-urban/rural
286	female	>5	hunting	peri-urban/rural
287	male	>5	hunting	peri-urban/rural
288	male	>5	companion	peri-urban/rural
289	male	>1 - <5	companion	peri-urban/rural
290	male	>5	companion	urban
291	male	>1 - <5	companion	urban
292	male	>5	companion	urban
293	male	>5	companion	peri-urban/rural
294	female	>5	companion	urban
295	female	>1 - <5	companion	urban
296	female	>1 - <5	hunting	peri-urban/rural
297	male	>5	hunting	peri-urban/rural
298	male	>5	companion	urban
299	male	>5	companion	urban
300	male	<1	companion	peri-urban/rural
301	male	>1 - <5	companion	urban
302	male	>1 - <5	companion	peri-urban/rural
303	male	>5	companion	peri-urban/rural
304	male	>5	companion	peri-urban/rural
305	female	>1 - <5	companion	peri-urban/rural
306	female	>1 - <5	companion	urban
307	male	>1 - <5	hunting	peri-urban/rural
308	male	>5	hunting	peri-urban/rural
309	male	>5	companion	urban
310	male	>5	companion	urban
311	female	>5	companion	urban	1:64
312	male	>5	companion	urban
313	male	>5	companion	peri-urban/rural
314	male	>5	hunting	urban
315	male	>5	companion	urban
316	male	>1 - <5	companion	peri-urban/rural
317	male	>1 - <5	companion	urban
318	male	>1 - <5	companion	urban
319	female	>1 - <5	companion	peri-urban/rural
320	male	>5	companion	peri-urban/rural
321	male	>5	hunting	urban
322	female	>1 - <5	hunting	peri-urban/rural
323	male	>1 - <5	hunting	peri-urban/rural
324	male	>1 - <5	hunting	peri-urban/rural
325	male	>5	hunting	urban
326	male	>5	companion	urban
327	male	>5	companion	urban
328	male	>5	companion	peri-urban/rural
329	male	>5	companion	peri-urban/rural
330	female	>1 - <5	companion	urban
331	female	>5	companion	urban
332	female	>5	companion	peri-urban/rural
333	female	>1 - <5	companion	peri-urban/rural
334	female	>1 - <5	companion	urban
335	male	>1 - <5	companion	urban
336	male	>5	companion	urban
337	male	>5	companion	urban
338	female	>5	companion	urban
339	male	>5	companion	urban
340	male	>5	companion	urban
341	male	>1 - <5	companion	urban
342	female	>1 - <5	hunting	urban
343	male	>5	hunting	urban
344	male	>5	hunting	peri-urban/rural
345	male	>1 - <5	companion	peri-urban/rural
346	female	>5	companion	urban
347	male	>1 - <5	companion	urban
348	female	>5	companion	urban
349	male	>5	companion	urban
350	female	>5	companion	peri-urban/rural
351	male	>1 - <5	companion	peri-urban/rural
352	male	>1 - <5	companion	urban
353	female	>1 - <5	companion	urban
354	female	>5	companion	peri-urban/rural
355	female	>5	companion	urban
356	male	<1	companion	urban
357	male	>5	companion	urban	1:64
358	male	>5	companion	peri-urban/rural
359	female	>5	companion	urban
360	male	>5	hunting	urban
361	female	>1 - <5	companion	urban
362	female	>5	companion	urban
363	female	>5	companion	peri-urban/rural
364	female	>5	companion	urban
365	male	>1 - <5	companion	urban
366	male	>1 - <5	companion	urban
367	male	>1 - <5	hunting	peri-urban/rural
368	male	>5	hunting	urban
369	male	>5	companion	urban
370	male	>5	companion	urban
371	male	>1 - <5	companion	urban
372	male	>5	companion	peri-urban/rural
373	male	>1 - <5	companion	urban
374	female	>1 - <5	companion	urban
375	female	>5	companion	urban
376	male	>5	companion	urban
377	male	>5	companion	urban
378	female	>1 - <5	hunting	peri-urban/rural	1:64
379	male	>5	hunting	peri-urban/rural	1:64
380	male	>5	hunting	peri-urban/rural	1:512
381	male	>5	companion	urban
382	male	>5	companion	peri-urban/rural
383	female	>1 - <5	companion	urban
384	male	>1 - <5	companion	urban
385	female	>1 - <5	companion	urban
386	male	>5	companion	urban
387	male	>5	companion	urban
388	female	>5	companion	peri-urban/rural	1:128
389	male	>1 - <5	companion	urban
390	male	>1 - <5	companion	urban
391	female	>5	companion	urban	1:128
392	male	>5	companion	urban
393	male	>1 - <5	companion	urban
394	male	>1 - <5	companion	urban
395	female	>1 - <5	companion	urban
396	female	>5	companion	urban
397	female	>5	hunting	peri-urban/rural
398	female	>5	companion	urban
399	male	>1 - <5	companion	urban
400	male	>1 - <5	hunting	urban
401	female	>5	companion	urban
402	male	>5	companion	urban
403	female	>5	companion	peri-urban/rural
404	male	>1 - <5	companion	peri-urban/rural
405	male	>5	companion	urban
406	female	>1 - <5	companion	urban
407	male	>1 - <5	hunting	urban
408	male	>1 - <5	hunting	urban
409	male	>1 - <5	companion	peri-urban/rural
410	male	>1 - <5	companion	peri-urban/rural
411	female	>5	companion	urban
412	female	>5	companion	urban
413	female	<1	companion	peri-urban/rural
414	female	>1 - <5	companion	urban
415	female	>1 - <5	companion	urban
416	female	>5	companion	peri-urban/rural
417	male	>1 - <5	companion	peri-urban/rural
418	female	>5	companion	urban
419	male	>5	companion	urban
420	male	>1 - <5	companion	urban
421	female	>5	hunting	peri-urban/rural	1:64
422	male	>5	companion	urban
423	male	>1 - <5	companion	urban
424	male	>5	hunting	peri-urban/rural	1:64
425	male	>5	companion	urban
426	male	>5	companion	urban
427	male	>1 - <5	companion	peri-urban/rural
428	female	>1 - <5	companion	urban
429	female	>5	companion	urban
430	female	>5	companion	urban
431	female	>5	companion	peri-urban/rural	1:64
432	male	>1 - <5	companion	urban
433	male	>1 - <5	companion	urban
434	male	>1 - <5	companion	urban
435	female	>1 - <5	companion	urban
436	female	>5	companion	urban
437	male	>5	companion	urban
438	male	>1 - <5	companion	urban
439	female	>5	companion	urban
440	female	>5	companion	urban
441	male	>1 - <5	companion	urban
442	male	>1 - <5	companion	urban
443	female	>1 - <5	companion	urban
444	female	>5	companion	urban
445	female	>1 - <5	companion	urban
446	male	>1 - <5	companion	urban	1:64
447	female	>5	companion	urban
448	male	>1 - <5	companion	urban	1:64
449	male	>5	companion	urban
450	female	>5	companion	urban
451	female	>1 - <5	companion	urban
452	female	>1 - <5	companion	urban
453	male	>5	companion	urban
454	male	>5	companion	urban
455	male	>5	companion	peri-urban/rural	1:256
456	male	>1 - <5	companion	urban
457	male	>1 - <5	companion	urban
458	male	>5	companion	urban
459	female	>1 - <5	companion	urban
460	male	>5	companion	urban
461	female	>5	companion	urban
462	female	>1 - <5	companion	urban
463	male	>1 - <5	companion	urban
464	male	>1 - <5	companion	urban
465	male	>1 - <5	companion	urban
466	male	>5	companion	peri-urban/rural	1:64
467	female	>5	companion	urban
468	female	>1 - <5	companion	peri-urban/rural
469	female	>5	companion	peri-urban/rural
470	male	>5	companion	urban
471	male	>1 - <5	companion	urban
472	male	>1 - <5	companion	urban
473	male	>5	companion	urban
474	male	>5	companion	urban
475	female	>1 - <5	companion	urban	1:64
476	male	>5	companion	peri-urban/rural
477	male	>5	companion	urban
478	male	>1 - <5	companion	peri-urban/rural
479	female	>1 - <5	companion	urban
480	male	>1 - <5	companion
481	male	>1 - <5	companion
482	male	>5	companion	urban
483	female	>5	companion
484	female	>5	companion
485	male	>1 - <5	companion
486	male	>5	companion	urban	1.64
487	male	>1 - <5	companion
488	female	>1 - <5	companion
489	female	>5	companion	urban
490	female	>5	companion	urban
491	female	>1 - <5	companion	urban
492	male	>1 - <5	companion	urban
493	male	>1 - <5	companion	urban
494	male	>1 - <5	companion	urban
495	male	>1 - <5	companion	urban
496	male	>1 - <5	companion	urban
497	female	>5	companion	peri-urban/rural	1:64
498	female	>5	companion	peri-urban(rural	1:64
499	male	>1 - <5	companion	urban
500	male	>5	companion	urban	1:128
501	male	>1 - <5	companion	urban
502	male	>5	companion	urban	1:64
503	male	>1 - <5	companion	urban
504	male	>1 - <5	companion	urban
505	female	>5	companion	urban	1:64
506	male	>1 - <5	companion	urban
507	male	>1 - <5	companion	urban
508	female	>1 - <5	companion	urban
509	female	>1 - <5	companion	urban
510	male	>1 - <5	companion	urban
511	male	>5	hunting	urban	1:64
512	male	>1 - <5	companion	urban
513	male	>5	hunting	urban	1:128
514	female	>1 - <5	companion	urban
515	male	>1 - <5	companion	urban
516	male	>1 - <5	companion	urban
